# Supplementary material for: Characterization of the Domoic Acid Uptake Mechanism of the Mussel (Mytilus galloprovincialis) Digestive Gland
Source: Toxins (Basel). 2021 Jun 30;13(7):458. doi: 10.3390/toxins13070458 (PMC8310042; doi:10.3390/toxins13070458)
Supplement: Supplementary file 1 [file toxins-13-00458-s001.zip]

Archive with 1 entries (1 files):
- toxins-1264519-SI.pdf
